# Supplementary material for: Estimating the contribution of CD4 T cell subset proliferation and differentiation to HIV persistence
Source: Nat Commun. 2023 Oct 2;14:6145. doi: 10.1038/s41467-023-41521-1 (PMC10545742; doi:10.1038/s41467-023-41521-1)
Supplement: Supplementary file 4 — Supplementary Data 1 [file 41467_2023_41521_MOESM4_ESM.xls]

## Sheet: Sheet1
	id	T10_mode	T20_mode	T30_mode	T40_mode	T50_mode	th1_mode	th2_mode	th3_mode	th4_mode	th5_mode	phiTRECs_mode	phi12_mode	phi13_mode	phi23_mode	phi34_mode	phi35_mode	phi45_mode
0	3693	2.12375	0.0433449	12.4176	16.5444	5.85163	0.19744	-0.270637	0.873238	-0.131809	-1.78789	83.6081	0.169792	8.51988	1.1718	0.829651	0.112441	0.205355
1	2641	0.987234	1.87891	125.712	86.7963	55.4441	0.136467	-0.345389	0.581824	0.321432	-1.75792	15.4361	0.0253577	4.9742	1.21432	1.09383	0.16703	0.243413
2	2609	55.301	3.51043	135.676	144.747	153.539	0.193583	-0.190513	0.666805	-0.00770084	-1.68645	46.9894	0.0797556	2.55956	1.05688	1.09979	0.174976	0.47301
3	2647	22.2305	17.9048	730.813	126.637	99.6235	0.157357	-0.145474	0.874428	0.251514	-1.67155	472.517	0.0846713	2.02086	1.04511	1.28009	0.189406	0.677487
4	2531	6.25553	3.64262	31.7424	30.8644	31.4532	0.0246964	1.18301	0.693927	0.98761	-1.55779	28.7401	0.138203	4.5638	0.695897	0.964067	0.184193	1.7033
5	2664	44.5675	1.51252	558.469	996.366	1103.93	0.109632	-0.237321	0.624955	0.000711715	-1.58759	37.8238	0.0705152	3.31875	1.121	1.19106	0.183066	0.854867
6	2606	9.67233	3.07849	41.4981	62.4197	29.6863	0.135057	0.325882	0.488334	0.186626	-1.82762	8.59083	0.0893318	7.82831	0.856401	1.28184	0.161423	0.239196
7	2672	11.1493	0.24867	6.04469	9.56017	5.8183	0.00693479	-0.329236	0.434736	0.15227	-1.70811	18.3854	0.0417033	1.24534	1.14611	1.61227	0.184676	0.412565
8	2701	17.3638	1.85574	7.2203	6.72644	3.97161	0.171517	-0.196122	0.666713	0.0124237	-1.69023	47.2163	0.0797763	2.5364	1.10921	1.11219	0.174851	0.481328
9	2594	25.7557	1.38123	31.8765	42.7929	27.0839	0.0689165	-0.296655	0.558628	-0.0375018	-1.5728	36.2384	0.0538861	1.97582	1.17186	1.30445	0.192505	1.71574
10	2614	1.37573	0.851586	18.8152	16.3554	5.89339	0.1893	-0.180419	0.668576	0.028438	-1.68957	47.3359	0.0799312	2.50757	1.12217	1.10622	0.174872	0.483234
11	2454	1.73482	0.707248	85.6105	32.4778	26.1727	0.183033	-0.118556	0.962888	0.711966	-1.62995	64.6095	0.0949198	4.08373	0.958728	0.989944	0.171712	1.0949
12	2661	1.7278	0.180228	2.9241	2.81983	1.01233	0.0350817	0.354282	0.590051	0.0392132	-1.65181	45.6141	0.0985172	13.591	0.914742	2.3159	0.217274	1.04211
13	2522	18.8917	1.28703	17.9566	12.575	25.1949	0.0932662	-0.242927	0.509699	-0.163459	-1.82808	18.309	0.0742251	3.87827	1.10635	1.03257	0.159644	0.340143
14	2286	4.6344	5.58463	1128.6	1239.08	887.105	-0.0292701	0.36144	0.988662	0.099452	-1.64268	21.5069	0.10546	4.6	0.878226	0.947868	0.167866	0.600302
15	2302	537.601	5.25529	103.721	41.1046	48.3415	0.352094	1.20942	0.752922	0.114111	-1.68094	42.4818	0.913888	3.09527	0.617639	0.840221	0.182193	0.543816
16	2303	37.4252	0.832473	84.5554	56.4443	81.595	0.0619324	-0.184905	0.38562	-0.128976	-1.86692	24.1787	0.0900838	3.16662	0.996714	1.96018	0.167246	0.296571
17	2580	6.35564	0.162404	7.47243	7.92249	4.03131	-0.0262338	-0.222984	0.385518	0.0682419	-1.76402	11.1718	0.0765052	0.979053	1.08377	2.00321	0.172061	0.302559
18	1473	186.033	49.2487	1698.63	954.727	752.636	0.392808	0.0241177	0.92284	0.0308777	-1.64906	88.0923	0.0868327	1.21952	0.93709	0.864407	0.168352	0.676591
19	1408	1.01236	4.62207	488.876	164.108	116.189	0.147021	0.0900873	0.812333	0.0871539	-1.87663	37.238	0.109673	2.46583	1.01253	1.21707	0.121515	0.141254
20	1602	8.0344	3.5282	3.32788	17.3603	2.12234	0.134379	-0.199717	0.568199	-0.126974	-1.75573	14.5984	0.206988	0.949954	1.07399	1.1154	0.164515	0.257882
21	3632	4.69668	5.26617	87.9982	49.2395	42.5852	0.230463	-0.666964	0.73306	0.398535	-1.56715	70.5987	0.0304471	1.96539	1.71324	1.00534	0.180728	2.92715
22	1756	17.4161	0.339659	3.87287	3.63324	4.16188	0.202824	-0.358136	0.879337	0.0207274	-1.60773	78.6564	0.0424291	7.68348	1.22691	0.93006	0.190962	2.31176
23	1597	41.9524	19.9249	1136.89	449.477	407.871	0.188449	0.471905	1.05101	-0.0148011	-1.64138	59.1033	0.132259	2.29864	0.789528	1.1159	0.174904	0.937563
24	2610	769.685	0.968028	999.911	467.58	247.166	0.0217291	-0.242304	0.415479	-0.50554	-1.74552	22.8757	0.0691287	1.38764	1.24949	1.22659	0.154828	0.31335
25	2026	4.94313	1.06151	114.974	193.291	84.2296	0.134233	-0.0747458	0.247853	0.721422	-1.62981	24.3399	0.0956438	1.85569	1.20332	0.909605	0.205164	0.953814
26	2168	231.787	1.1551	727.605	146.367	181.707	0.160231	0.452285	1.19803	0.059138	-1.68396	88.6032	0.099258	5.44245	0.941248	1.00688	0.161209	0.552014
27	2013	33.2161	11.0955	2927.26	1756.79	1342.57	0.194233	-0.757246	0.517273	0.0214131	-1.53257	169.048	0.0576664	11.0937	2.02899	6.04109	0.187281	0.548009
28	2185	7.55951	0.213063	30.3142	28.2094	17.2863	0.179044	-0.510607	1.03084	0.273994	-1.58796	43.9293	0.0130076	9.64323	1.33563	0.981171	0.165902	2.45339
29	2046	1.50437	0.80501	361.442	167.678	108.615	0.165507	0.357441	0.912808	0.064193	-1.72461	23.9596	0.13655	2.8067	0.863272	0.998816	0.160484	0.331244
30	2274	33.1689	3.94856	309.894	268.022	95.6199	0.162476	-0.596454	0.532002	0.611899	-1.66646	37.4224	0.06026	4.20408	1.54417	0.767669	0.177864	0.592854
31	2208	6.0133	0.520661	317.706	779.117	229.122	0.334985	-0.122091	0.877854	-0.266864	-1.69392	305.349	0.107502	1.70225	1.00501	0.946708	0.164735	0.464545
32	1079	187.551	14.5846	809.528	291.714	234.178	0.190524	-0.159312	0.567302	0.156826	-1.73705	57.2691	0.0728301	1.77554	1.10228	1.19337	0.169572	0.335671
33	2044	62.9682	10.1312	340.523	101.028	100.647	0.208266	-0.193598	0.522119	-0.528375	-1.86824	75.3955	0.103731	1.90497	1.01952	0.956119	0.123059	0.194459
34	2147	947.01	1.75714	128.09	26.4482	37.295	0.335538	-0.198274	0.440047	-0.289222	-1.67053	40.0622	0.120232	1.32193	1.08446	1.31717	0.223947	0.728566
35	2461	599.875	20.0885	953.146	451.762	720.907	0.136936	-0.650743	0.470618	-0.232854	-1.6647	67.4596	0.0229428	1.67008	1.64527	2.47112	0.187198	0.540487
36	2511	65.9693	5.06306	146.424	70.7413	99.0431	0.996576	-0.355544	1.05184	0.0103609	-1.69492	166.213	0.0442753	0.774979	1.24175	0.844331	0.161652	0.520711
